# Supplementary material for: P2 Receptor Antagonists Rescue Defective Heme Content in an In Vitro SLC25A38-Associated Congenital Sideroblastic Anemia Cell Model
Source: Int J Mol Sci. 2024 Dec 12;25(24):13314. doi: 10.3390/ijms252413314 (PMC11679772; doi:10.3390/ijms252413314)
Supplement: Supplementary file 1 [file ijms-25-13314-s001.zip]

Archive with 1 entries (1 files):
- ijms-3293892-supplementary.pdf
